# Supplementary material for: Stk10 Deficiency in Mice Promotes Tumor Growth by Dysregulating the Tumor Microenvironment
Source: Biology (Basel). 2022 Nov 15;11(11):1668. doi: 10.3390/biology11111668 (PMC9687870; doi:10.3390/biology11111668)
Supplement: Supplementary file 1 [file biology-11-01668-s001.zip]

Archive with 1 entries (1 files):
- biology-1916013-supplementary.pdf
